# Supplementary material for: The Importance of Edible Medicinal Mushrooms and Their Potential Use as Therapeutic Agents Against Insulin Resistance
Source: Int J Mol Sci. 2025 Jan 19;26(2):827. doi: 10.3390/ijms26020827 (PMC11765957; doi:10.3390/ijms26020827)
Supplement: Supplementary file 1 [file ijms-26-00827-s001.zip]

Archive with 1 entries (1 files):
- ijms-3384167-supplementary.pdf
